# Supplementary material for: Cell-cycle-independent transitions in temporal identity of mammalian neural progenitor cells
Source: Nat Commun. 2016 Apr 20;7:11349. doi: 10.1038/ncomms11349 (PMC4842982; doi:10.1038/ncomms11349)
Supplement: Supplementary Data 1 — List of genes differentially expressed across E11, E14, and E16 APs (384 probe sets). Probe set IDs were selected (from among 17192 probe sets) by one-way ANOVA from log values of microarray data from N = 23, 33, and 17 single APs from E11, 14, and 16, respectively. FDR < 0.1; E11 vs. E14 or E14 vs. E16 |Log Fold| > 2.5. MS Excel spreadsheet. [file ncomms11349-s2.xlsx]

## Sheet: Sheet1
Supplementary Data 1: List of genes differentially expressed across E11, E14, and E16 APs (384 probe sets)
Probe set ID	Gene Symbol	E11AP, LogMean	E14AP,LogMean	E16AP,LogMean	E14AP/E11APLogFold	E16AP/E14APLogFold	p-value	FDR
1451191_at	Crabp2	7.68255	1.07226	-0.111192	-6.61029	-1.18346	9.60366e-27	1.42737e-23
1456326_at	Fndc3c1	5.75149	0.729248	0.870968	-5.02224	0.141719	2.2363e-20	1.42737e-17
1447602_x_at	Sulf2	5.15834	0.726899	0.986438	-4.43145	0.259539	3.46264e-18	1.71482e-15
1416053_at	Lrrn1	5.21868	0.896096	0.487528	-4.32259	-0.408568	5.53793e-10	3.71599e-08
1422758_at	Chst2	5.02595	0.896116	2.65768	-4.12983	1.76156	2.26707e-09	1.27363e-07
1415978_at	Tubb3	6.38574	2.27759	0.437232	-4.10815	-1.84035	1.41344e-16	5.46899e-14
1422185_a_at	Cyb5r3	5.07718	1.18107	2.08195	-3.89611	0.900889	3.74441e-05	0.000522958
1440707_at	Dmrt3	5.73492	1.89016	2.05073	-3.84476	0.160568	7.01761e-14	1.27808e-11
1429310_at	Flrt3 /// LOC100048721	4.424	0.631227	0.729411	-3.79277	0.0981837	7.04583e-10	4.59076e-08
1441579_at	Dmrta1	5.44427	1.68205	0.220727	-3.76222	-1.46132	8.84834e-16	2.89297e-13
1449110_at	Rhob	5.80167	2.04211	3.54717	-3.75956	1.50506	2.01901e-08	8.74782e-07
1423428_at	Ror2	4.87434	1.16862	0.493241	-3.70572	-0.675378	5.5072e-11	4.50963e-09
1450853_at	Tle4	6.50637	2.85725	3.95432	-3.64912	1.09708	8.57836e-05	0.00103296
1434301_at	D330050I23Rik	4.55395	0.968461	2.65542	-3.58549	1.68696	1.97762e-06	4.35066e-05
1424086_at	Oaf	4.67403	1.13091	2.51915	-3.54312	1.38824	1.88835e-06	4.18382e-05
1417177_at	Galk1	5.70033	2.45032	4.89192	-3.25001	2.4416	1.46672e-05	0.000241955
1456036_x_at	Gsto1	4.98119	1.77911	2.34438	-3.20208	0.565267	2.05162e-05	0.000316404
1436293_x_at	D1Ertd471e	6.37601	3.19213	2.41481	-3.18388	-0.777321	6.21598e-12	6.68541e-10
1440000_at	E330013P04Rik	3.94458	0.775042	1.11236	-3.16954	0.337315	2.89323e-07	8.15881e-06
1437279_x_at	Sdc1	4.56537	1.41237	1.55418	-3.153	0.141813	0.000395647	0.00340365
1437026_at	BC057893	4.72283	1.58022	2.27187	-3.14261	0.691655	0.000752615	0.00552634
1451679_at	6530401D17Rik	4.82335	1.7024	2.54285	-3.12096	0.840455	1.73906e-05	0.000276203
1453256_at	Polr3c	4.43496	1.33698	3.66574	-3.09797	2.32876	6.25003e-05	0.000797931
1441788_s_at	Dkc1	5.87484	2.81542	3.43766	-3.05942	0.62224	1.13209e-05	0.000193118
1422851_at	Hmga2	7.76205	4.7161	1.1581	-3.04595	-3.558	7.75561e-15	1.97792e-12
1455460_at	2610100L16Rik	4.12962	1.12253	0.51971	-3.00709	-0.602818	1.1997e-06	2.80978e-05
1450780_s_at	Hmga2	8.13392	5.13147	2.63136	-3.00245	-2.50011	5.34251e-16	1.83225e-13
1416605_at	Nola2	7.23774	4.27362	5.36411	-2.96412	1.0905	5.01658e-06	9.73381e-05
1415800_at	Gja1	6.4527	3.48878	2.81784	-2.96391	-0.670944	1.19559e-06	2.80978e-05
1426552_a_at	Bcl11a	5.25794	2.30216	2.54361	-2.95578	0.241452	3.84301e-05	0.000532766
1418894_s_at	Pbx2	4.62042	1.68204	2.32235	-2.93838	0.640308	0.000110379	0.00126741
1438650_x_at	Gja1	6.1442	3.21193	3.22554	-2.93227	0.0136058	1.11142e-05	0.00019043
1426955_at	Col18a1	5.72175	2.79856	1.69212	-2.92319	-1.10644	3.65951e-08	1.45116e-06
1434036_at	Mtss1	4.80369	1.92987	2.51905	-2.87382	0.589182	0.000877218	0.00622075
1449261_at	Pbx2	3.69481	0.870147	2.00302	-2.82466	1.13287	6.92703e-05	0.000871973
1451346_at	Mtap	5.59225	2.76982	2.68803	-2.82243	-0.0817866	0.000780731	0.00566772
1451296_x_at	LOC100048654 /// Pabpc4	7.31537	4.50511	5.0408	-2.81026	0.535697	0.000374102	0.00325886
1422470_at	Bnip3	4.89841	2.09707	1.95537	-2.80134	-0.141699	7.55294e-06	0.00013802
1450735_at	Pno1	6.49289	3.70813	4.14786	-2.78476	0.439724	0.000139873	0.00153483
1428333_at	2900062L11Rik	6.0387	3.25748	2.24855	-2.78122	-1.00893	0.000301921	0.0027739
1452661_at	Tfrc	6.6284	3.84878	4.10665	-2.77961	0.257862	6.26267e-05	0.000797931
1416531_at	Gsto1	4.47065	1.70015	2.53933	-2.7705	0.839176	0.00010968	0.00126253
1417252_at	Nt5c	5.34678	2.577	3.01692	-2.76978	0.43992	1.19367e-05	0.000201061
1415977_at	Isyna1	5.58941	2.86379	3.3608	-2.72562	0.497014	7.56912e-05	0.000937886
1454086_a_at	Lmo2 /// LOC100048263	3.772	1.08273	1.04567	-2.68927	-0.0370581	2.30088e-08	9.6785e-07
1430388_a_at	Sulf2	3.70032	1.01222	1.27864	-2.6881	0.266416	1.48571e-07	4.64768e-06
1423516_a_at	Nid2	3.44723	0.759489	0.067901	-2.68774	-0.691588	2.95332e-08	1.19623e-06
1424826_s_at	Mtss1	3.49593	0.812217	0.669626	-2.68371	-0.14259	2.32109e-05	0.000354398
1435486_at	Pak3	5.75782	3.07541	0.625054	-2.68241	-2.45036	1.95126e-06	4.29532e-05
1423824_at	Gpr177	3.97218	1.29057	0.380674	-2.68161	-0.909899	2.426e-05	0.000367426
1455223_at	Igf2bp1	5.20447	2.53001	1.7097	-2.67446	-0.820305	7.85698e-09	3.81084e-07
1448147_at	Tnfrsf19	6.74136	4.07637	4.29379	-2.66499	0.217421	0.000162249	0.00172313
1429268_at	2610318N02Rik	5.91269	3.24938	0.640989	-2.66332	-2.60839	5.3666e-12	5.98825e-10
1422798_at	Cntnap2	6.81585	4.15586	4.35446	-2.65999	0.198609	3.94627e-05	0.000542961
1422186_s_at	Cyb5r3	5.98766	3.32845	3.6203	-2.65921	0.291845	8.69293e-06	0.000154738
1416498_at	Ppic	4.57888	1.92046	2.12597	-2.65843	0.205517	0.000351964	0.00311645
1425179_at	Shmt1	5.33715	2.67916	3.59771	-2.65798	0.918542	0.000366773	0.00321731
1452232_at	Galnt7	3.61449	0.957177	2.80712	-2.65732	1.84994	0.000294371	0.00272417
1441910_x_at	Ccne1	5.21195	2.5734	4.01115	-2.63855	1.43774	1.13946e-07	3.69818e-06
1426626_at	Gtf2f2	3.57243	0.961504	2.56534	-2.61093	1.60384	0.0119459	0.0399438
1418258_s_at	Dynll2	6.03154	3.42335	2.68593	-2.60819	-0.737422	2.35829e-06	5.04884e-05
1435656_at	Gmps	4.17349	1.57199	2.17008	-2.6015	0.598094	0.000645815	0.00497096
1433604_x_at	Aldoa	6.81679	4.22056	4.47287	-2.59623	0.252315	3.93802e-08	1.52821e-06
1451248_at	Prmt7	4.87981	2.28582	2.52429	-2.59399	0.238471	0.000177941	0.00184584
1452298_a_at	Myo5b	3.56882	0.979561	0.899445	-2.58926	-0.0801163	9.7991e-07	2.3887e-05
1452736_at	R3hcc1	5.80989	3.23009	4.33882	-2.5798	1.10873	0.000140978	0.00154316
1416492_at	Ccne1	4.64697	2.06734	3.07524	-2.57963	1.0079	2.60324e-05	0.000388521
1418772_at	BC016423	4.90008	2.32131	1.47205	-2.57877	-0.849264	0.000112776	0.0012882
1419140_at	Acvr2b	4.3483	1.785	1.28115	-2.5633	-0.503849	0.000343461	0.00307017
1433599_at	Baz1a	5.57953	3.02314	1.36662	-2.55639	-1.65652	2.70476e-06	5.69429e-05
1435207_at	Dixdc1	3.14013	0.616777	1.42667	-2.52335	0.809894	0.00185629	0.0107672
1457072_at	Bcl11a /// Ppfia3	6.64849	4.1284	2.61097	-2.52009	-1.51743	4.1707e-07	1.12319e-05
1455169_at	Rab11fip2	5.02945	2.51331	2.85957	-2.51614	0.346254	0.0149964	0.0464359
1438945_x_at	Gja1	6.13051	3.62131	3.26119	-2.5092	-0.360121	8.74398e-05	0.00104658
1453282_at	Cxadr	7.05283	4.96884	1.76295	-2.08399	-3.20589	1.64365e-12	2.28602e-10
1422128_at	Rpl14	2.56425	0.565411	3.8549	-1.99884	3.28949	0.00109913	0.00743189
1426343_at	Stt3b	2.86411	0.903143	3.93147	-1.96096	3.02833	0.00049403	0.00403227
1437103_at	Igf2bp2	7.20288	5.31574	2.65962	-1.88714	-2.65612	1.22347e-08	5.61014e-07
1439764_s_at	Igf2bp2	6.9765	5.64014	2.13664	-1.33636	-3.5035	7.24397e-09	3.54881e-07
1438303_at	Tgfb2	1.37703	0.795123	3.48103	-0.581906	2.68591	2.97071e-05	0.000432933
1426438_at	Ddx3y	1.05773	0.56003	5.39591	-0.497701	4.83588	4.5256e-07	1.20995e-05
1449581_at	Emid1	3.79996	3.33411	5.84461	-0.465852	2.51051	0.000236232	0.00229819
1436970_a_at	Pdgfrb	-0.316634	-0.761825	1.98908	-0.445191	2.7509	0.00161158	0.00964151
1436247_at	Ints2	4.90519	4.55183	2.03015	-0.353357	-2.52168	0.000623848	0.00484331
1434418_at	Lass6	3.05646	2.74321	0.0692872	-0.313246	-2.67393	0.00100018	0.00690488
1437845_x_at	Pofut2	3.99085	3.75527	1.17521	-0.235579	-2.58006	0.0269101	0.0680267
1438658_a_at	Edg3	0.348421	0.172465	3.5143	-0.175957	3.34184	7.01767e-07	1.76909e-05
1454948_at	Usp7	6.08023	5.91684	3.28041	-0.163391	-2.63643	0.0012606	0.00811977
1428851_at	1300014I06Rik	2.44985	2.31233	5.67981	-0.137526	3.36748	9.92022e-10	6.10323e-08
1426903_at	Fndc3a	4.77984	4.67722	1.98041	-0.10262	-2.69681	2.92154e-06	6.08632e-05
1424569_at	Ddx46 /// LOC100046698	4.27375	4.1718	1.54316	-0.10195	-2.62864	0.000732147	0.00542936
1436913_at	Cdc14a	4.16244	4.07306	1.13705	-0.0893747	-2.93601	0.00117573	0.00773504
1436499_at	Sgms1	1.13547	1.08172	3.99697	-0.0537488	2.91524	0.000206732	0.00206988
1426784_at	Trim47	0.263479	0.20994	3.85621	-0.0535388	3.64627	2.21441e-11	2.07532e-09
1432466_a_at	Apoe	0.540506	0.506306	3.08036	-0.0341993	2.57406	3.14652e-05	0.000455451
1416749_at	Htra1	1.20299	1.20276	4.81795	-0.000234548	3.61519	6.58932e-12	6.99877e-10
1422535_at	Ccne2	1.15569	1.18004	3.76298	0.0243501	2.58294	0.000752659	0.00552634
1429022_at	Adcyap1r1	0.748063	0.784866	3.54083	0.036803	2.75596	2.06752e-06	4.51505e-05
1452827_at	1500009C09Rik	1.16899	1.25526	4.20625	0.0862693	2.95098	6.08762e-06	0.000115104
1417667_a_at	Pter	1.40329	1.6154	4.59662	0.212112	2.98122	0.000145778	0.00158211
1436936_s_at	Xist	6.5269	6.7463	2.92446	0.219407	-3.82184	1.28919e-06	2.99692e-05
1424400_a_at	Aldh1l1 /// LOC100047937	2.27275	2.59157	5.58578	0.318816	2.99422	2.34893e-10	1.66385e-08
1421033_a_at	Tcerg1	6.30101	6.65721	3.4393	0.356201	-3.21791	2.66258e-09	1.46481e-07
1436609_a_at	Lrpap1	2.23302	2.58998	5.23359	0.356962	2.64361	0.00294643	0.0150545
1434390_at	Hnrnpu	5.10366	5.47384	2.69238	0.370182	-2.78146	3.164e-05	0.000456157
1427982_s_at	Syne2	4.77055	5.14103	1.74817	0.370483	-3.39286	2.02247e-05	0.000312856
1453006_at	Fgfbp3	4.62033	5.01874	7.57848	0.398409	2.55975	0.00010693	0.00123726
1420518_a_at	Igsf9	4.89273	5.29278	2.09944	0.400048	-3.19334	0.000136654	0.00150692
1451978_at	Loxl1	1.09938	1.52113	4.08086	0.421746	2.55973	1.1748e-05	0.000198434
1419165_at	Zfp260	4.92661	5.46633	2.83903	0.539714	-2.62729	0.00297135	0.0151558
1456573_x_at	Nnt	5.34709	5.91143	2.80837	0.564345	-3.10306	0.000416449	0.00353825
1438251_x_at	Htra1	0.184775	0.764953	4.57951	0.580179	3.81456	3.32502e-14	6.90863e-12
1437550_at	Dhx36	3.64683	4.29271	1.694	0.645887	-2.59872	0.00517689	0.0226388
1428431_at	2310047A01Rik	2.76092	3.42637	6.40627	0.665455	2.9799	4.92819e-11	4.11035e-09
1423851_a_at	Tmem46	4.81828	5.69728	3.06589	0.878994	-2.63139	0.000178157	0.00184593
1434462_at	BC088983	3.18938	4.08986	1.2553	0.900484	-2.83457	0.00368372	0.0176396
1450982_at	Slc9a3r1	2.86245	3.76667	6.7263	0.904218	2.95963	4.61064e-11	3.91676e-09
1448628_at	Scg3	0.396933	1.36134	3.92737	0.964405	2.56603	8.42397e-06	0.000151442
1423718_at	Ak3	2.72123	3.71632	6.66356	0.995088	2.94724	6.20584e-09	3.07776e-07
1423852_at	Tmem46	5.03059	6.10884	2.69441	1.07825	-3.41443	5.87086e-08	2.13741e-06
1415690_at	Mrpl27	4.49043	5.61999	2.74448	1.12956	-2.87551	0.0134462	0.0432113
1453125_at	Sox11	3.84614	4.97933	2.45882	1.13318	-2.52051	0.00522553	0.0227846
1423043_s_at	Ddx3x /// LOC100045923	4.35974	5.52218	2.93692	1.16244	-2.58526	0.0127977	0.0418816
1460121_at	9630010G10Rik	6.253	7.43685	3.60297	1.18385	-3.83388	1.32187e-07	4.20564e-06
1437556_at	Zfhx4	1.94116	3.16218	0.611123	1.22102	-2.55106	0.00629962	0.0261392
1454849_x_at	Clu /// LOC100046120	2.70011	3.94248	6.53377	1.24236	2.5913	3.74466e-08	1.47631e-06
1433807_at	6720463M24Rik	4.77884	6.04191	2.20825	1.26307	-3.83366	0.000129001	0.00144033
1428166_at	Cdan1	3.91633	5.2212	2.50253	1.30486	-2.71866	0.000445594	0.00374309
1428172_at	Prpf39	3.29956	4.60849	1.87963	1.30892	-2.72886	0.00569915	0.0242453
1440011_at	Ext1	1.20941	2.57928	-0.0345846	1.36988	-2.61387	0.000132921	0.00147671
1423343_at	Slco1c1	0.811818	2.2168	4.77751	1.40498	2.56071	4.49758e-06	8.80367e-05
1422839_at	Neurog2	4.19908	5.60461	2.85317	1.40553	-2.75144	0.00120465	0.00785007
1418626_a_at	Clu /// LOC100046120	1.3512	2.76208	5.83725	1.41088	3.07517	2.9039e-08	1.18133e-06
1455356_at	Camsap1	4.10996	5.60299	3.04898	1.49303	-2.554	0.000172614	0.00181164
1426915_at	Dapk1	4.4984	5.99305	2.76076	1.49465	-3.23229	3.20311e-06	6.56261e-05
1438116_x_at	Slc9a3r1	1.55827	3.10991	7.15492	1.55164	4.04501	2.07145e-09	1.18947e-07
1437086_at	Ascl1	2.92611	4.51297	1.62866	1.58686	-2.88431	0.000435489	0.003679
1417133_at	Pmp22	2.30783	4.06775	6.76525	1.75992	2.69751	7.60971e-11	5.98649e-09
1427262_at	Xist	2.35178	4.126	0.013711	1.77422	-4.11229	4.63792e-05	0.000621001
1456344_at	Tnc	-0.636363	1.23725	4.37699	1.87361	3.13974	7.27344e-07	1.82693e-05
1456650_at	---	2.37972	4.28265	1.37983	1.90294	-2.90282	0.000327479	0.00295395
1434402_at	Samd8	2.19335	4.10112	1.52215	1.90777	-2.57897	0.000776673	0.0056515
1438535_at	Phip	3.34541	5.26216	2.74684	1.91675	-2.51532	0.00271387	0.0141499
1438115_a_at	Slc9a3r1	1.22758	3.2066	7.22919	1.97902	4.02259	6.46964e-10	4.27549e-08
1436082_at	Slc24a5	0.74905	2.77765	-0.397547	2.0286	-3.1752	0.000368392	0.003222
1456022_at	Hipk2	2.25925	4.29356	0.807626	2.03431	-3.48594	6.30489e-05	0.000800607
1440954_at	Pbx1	3.19747	5.26596	2.58907	2.06849	-2.6769	0.000106722	0.00123693
1431708_a_at	Tia1	2.31462	4.38745	1.03701	2.07283	-3.35044	0.000408051	0.00347683
1452540_a_at	Hist1h2bc /// Hist1h2be /// Hist1h2bl /// Hist1h2bm /// Hist1h2bp /// Hist2h2bb /// LOC100046213 /// LOC665622 /// RP23-38E20.1	3.35755	5.5252	2.38156	2.16766	-3.14364	0.00194194	0.0110939
1418401_a_at	Dusp16	3.3922	5.63469	2.2422	2.24249	-3.39249	0.000683853	0.00517769
1441769_at	Arl15	0.206397	2.45361	-0.200737	2.24721	-2.65435	0.0017172	0.0101251
1437458_x_at	Clu /// LOC100046120	0.844834	3.11167	6.26169	2.26684	3.15002	7.97065e-10	5.07863e-08
1459338_at	---	1.95264	4.30932	1.69335	2.35668	-2.61597	0.000106763	0.00123693
1444746_at	Ptbp2	0.86403	3.26665	-0.0756063	2.40262	-3.34226	0.00042431	0.00359818
1437689_x_at	Clu /// LOC100046120	0.464206	2.88876	6.35377	2.42455	3.46501	1.82838e-09	1.08837e-07
1436872_at	Tacc3	3.23712	5.73959	3.97514	2.50247	-1.76444	0.00348453	0.0169128
1428368_at	Arhgap21	3.67485	6.18041	5.49492	2.50557	-0.685491	0.000177556	0.00184399
1455287_at	Cdk6	2.32386	4.83096	3.61126	2.50709	-1.2197	1.07505e-05	0.00018672
1439191_at	Fstl1	1.36441	3.87178	2.29336	2.50738	-1.57842	0.00215664	0.01195
1452350_at	Brd8	1.98414	4.49634	1.56383	2.51219	-2.93251	2.8479e-05	0.000419554
1430583_at	Nrcam	1.42079	3.93322	2.45149	2.51243	-1.48173	7.2713e-05	0.00090581
1415818_at	Anxa6	0.554654	3.1029	2.55564	2.54824	-0.547256	0.000604501	0.00472636
1434451_at	ENSMUSG00000074917	0.785325	3.33424	4.87329	2.54892	1.53904	1.4336e-06	3.27946e-05
1454959_s_at	Gnai1	3.57247	6.12601	6.24221	2.55354	0.116205	0.000512276	0.00414328
1418528_a_at	Dad1	3.97927	6.53419	6.20887	2.55492	-0.325315	4.46949e-06	8.76419e-05
1450684_at	Etv1	1.14542	3.70487	2.57271	2.55945	-1.13215	0.000362283	0.00318105
1438443_at	Zbtb20	1.83718	4.40118	2.18085	2.56401	-2.22034	2.78365e-05	0.000411286
1454860_x_at	Dad1	3.14769	5.73561	5.71593	2.58792	-0.0196877	3.00075e-05	0.000436593
1423499_at	Sncaip	1.42205	4.01412	4.54673	2.59207	0.532606	1.73684e-05	0.000276203
1456064_at	AI504432	0.630922	3.22551	1.55087	2.59458	-1.67464	0.000630392	0.00488597
1437872_at	AB112350	1.87595	4.47879	5.01379	2.60284	0.534994	0.000208703	0.00208261
1436600_at	Tox3	4.45813	7.06844	7.43933	2.61031	0.37089	8.24078e-07	2.04762e-05
1455980_a_at	Gas2l3 /// LOC100047967	-0.735624	1.87645	0.00331415	2.61208	-1.87314	0.00266522	0.0139698
1452386_at	Sall3	0.235116	2.85096	2.51465	2.61584	-0.336305	7.91214e-06	0.000143135
1421841_at	Fgfr3	4.99428	7.61544	6.55426	2.62116	-1.06117	3.51604e-06	7.16943e-05
1419601_at	Kcnj10	2.68727	5.32281	5.66058	2.63555	0.337768	2.06477e-11	1.95504e-09
1418497_at	Fgf13	4.55064	7.18658	7.40401	2.63593	0.217434	8.82781e-07	2.18207e-05
1418010_a_at	Sh3glb1	3.166	5.80779	5.3933	2.64179	-0.414487	5.10025e-05	0.000669079
1452430_s_at	LOC100048559 /// Sfrs1	1.8577	4.50242	2.75934	2.64473	-1.74309	0.00320989	0.0160065
1435575_at	Kntc1	4.01944	6.66519	5.31738	2.64575	-1.34781	2.59538e-05	0.000388521
1435678_at	2610017I09Rik	5.65257	8.29836	7.50939	2.64579	-0.788968	2.14284e-12	2.72729e-10
1430309_at	Nipbl	0.796766	3.44287	0.56757	2.6461	-2.8753	0.000248001	0.00239181
1433504_at	Pygb	3.74225	6.39136	6.11098	2.64911	-0.280379	2.21794e-06	4.80697e-05
1452741_s_at	Gpd2	-0.124276	2.53718	0.0763484	2.66146	-2.46083	1.36848e-05	0.000227595
1433645_at	Slc44a1	2.48824	5.1588	5.58204	2.67056	0.423241	0.000116663	0.00132412
1432901_at	Etl4	1.45218	4.13759	4.01569	2.68541	-0.121898	8.0511e-07	2.00599e-05
1438133_a_at	Cyr61	1.21985	3.90917	5.21487	2.68932	1.3057	6.4405e-07	1.66303e-05
1448875_at	Zhx1	2.22875	4.92148	5.26388	2.69273	0.3424	0.000846923	0.0060347
1422596_at	Nkain4	0.883936	3.58465	6.07586	2.70071	2.49121	1.04203e-09	6.35472e-08
1434099_at	Ppargc1a	-0.66377	2.06743	1.36952	2.7312	-0.697911	0.00151335	0.00925869
1437874_s_at	Hexb	0.199211	2.93387	4.84137	2.73466	1.9075	6.45433e-05	0.000818503
1434082_at	Pctk2	3.97177	6.7096	6.90867	2.73782	0.199077	1.12647e-09	6.85768e-08
1449630_s_at	Mark1	2.1272	4.86504	4.05652	2.73784	-0.808516	9.48935e-05	0.00111985
1454699_at	LOC100047324 /// Sesn1	1.14555	3.88506	5.12389	2.7395	1.23883	5.85216e-05	0.00075635
1435555_at	---	2.60967	5.3532	4.75903	2.74353	-0.594174	3.90782e-05	0.000539124
1438403_s_at	Malat1	4.79775	7.54301	6.32834	2.74526	-1.21467	6.95039e-06	0.000128901
1423493_a_at	Nfix	2.72775	5.50495	4.51293	2.7772	-0.992023	0.000161078	0.00171273
1427442_a_at	App	3.27519	6.05684	6.10096	2.78165	0.0441136	1.73474e-05	0.000275597
1426258_at	LOC100047936 /// Sorl1	1.58778	4.3716	3.82649	2.78382	-0.545107	6.46239e-06	0.000120818
1455872_at	BC065085	3.49117	6.27764	7.14097	2.78647	0.86333	3.48434e-07	9.55045e-06
1451755_a_at	Apobec1	1.14248	3.93145	2.56996	2.78897	-1.36149	2.67374e-06	5.65777e-05
1421152_a_at	Gnao1	2.9816	5.77294	5.00064	2.79134	-0.772301	1.14235e-05	0.000194084
1448162_at	Vcam1	2.28274	5.07706	6.86669	2.79432	1.78963	1.27588e-07	4.09281e-06
1428717_at	Scrn1	3.58135	6.4013	6.16875	2.81995	-0.23255	6.64359e-08	2.36943e-06
1453004_at	3110004L20Rik	2.64549	5.46607	4.96644	2.82059	-0.499633	0.000108386	0.00124925
1436737_a_at	Sorbs1	0.525309	3.34731	3.79958	2.822	0.452274	2.66164e-05	0.0003955
1416156_at	Vcl	1.69174	4.52301	4.8464	2.83127	0.323396	1.88456e-05	0.000295795
1426952_at	Arhgap18	1.46451	4.30227	1.99423	2.83776	-2.30804	0.000349074	0.0031017
1456351_at	Brd8	1.05452	3.89255	2.07036	2.83803	-1.82219	0.00100703	0.0069373
1422607_at	Etv1	1.13163	3.97182	2.17783	2.84019	-1.79398	7.73992e-05	0.000953714
1453448_at	2310067E19Rik	1.17825	4.02058	2.092	2.84233	-1.92859	7.3607e-05	0.000915745
1434679_at	LOC100047888 /// Ncan	4.14301	6.99014	7.64912	2.84713	0.658981	1.97187e-09	1.15622e-07
1418253_a_at	Hspa4l	2.33074	5.18056	5.07777	2.84982	-0.10279	0.000490455	0.00401779
1416635_at	Smpdl3a	0.720579	3.57339	3.8657	2.85281	0.292309	7.07468e-05	0.00088584
1451451_at	Gca	0.228063	3.08457	1.12374	2.85651	-1.96083	2.42175e-06	5.16482e-05
1416724_x_at	Tcf4	4.67921	7.53786	6.56058	2.85864	-0.97728	9.06286e-08	3.02714e-06
1436750_a_at	Oxct1	2.11122	4.97099	4.53511	2.85976	-0.43588	0.000715407	0.00534521
1438420_at	Rbm39	1.8737	4.73354	2.84824	2.85983	-1.8853	7.91019e-05	0.000970639
1455160_at	2610203C20Rik	4.19	7.0629	5.81999	2.87291	-1.24292	2.53596e-08	1.05885e-06
1418925_at	Celsr1	4.23345	7.11653	6.91575	2.88308	-0.200783	1.59125e-05	0.000257899
1433944_at	Hectd2	1.71763	4.61279	5.55616	2.89516	0.94337	1.92973e-05	0.000302594
1435346_at	Ccdc82	1.20506	4.12556	2.86877	2.9205	-1.25679	0.000241196	0.00233629
1424167_a_at	Pmm1	2.87475	5.81663	6.27756	2.94188	0.460925	3.86431e-08	1.50372e-06
1417818_at	Wwtr1	4.09142	7.03361	6.64178	2.94219	-0.391829	3.89151e-10	2.66945e-08
1450188_s_at	Lipg	1.29844	4.24206	5.03945	2.94362	0.797394	1.16191e-09	6.94525e-08
1430526_a_at	Smarca2	2.52982	5.47609	4.44622	2.94627	-1.02986	0.000192367	0.00196128
1442917_at	LOC100040792 /// LOC100044834	2.7334	5.69503	5.72485	2.96163	0.0298163	5.51876e-05	0.000719944
1422592_at	Ctnnd2 /// LOC100045979	3.85383	6.81663	6.03352	2.96279	-0.783104	6.16707e-07	1.60475e-05
1421970_a_at	Gria2	3.34507	6.31126	3.67497	2.96619	-2.63629	1.91465e-08	8.31181e-07
1438312_s_at	Ltbp3	1.80763	4.7838	3.82164	2.97617	-0.962165	6.66019e-07	1.7073e-05
1424698_s_at	Gca	0.132667	3.10897	1.52911	2.9763	-1.57986	3.00533e-06	6.24473e-05
1442903_at	4732423E21Rik	1.5715	4.54897	1.64815	2.97748	-2.90082	0.00013947	0.00153229
1435941_at	Rhbdl3	0.913546	3.89434	2.33691	2.98079	-1.55743	8.55667e-06	0.000152728
1416253_at	Cdkn2d /// LOC100043858	2.70844	5.69443	5.92237	2.986	0.227937	1.66015e-05	0.000267309
1453514_at	Gpm6b	1.24308	4.23019	2.48096	2.98712	-1.74924	1.01756e-05	0.000177724
1418049_at	Ltbp3	0.997843	3.98877	3.08843	2.99093	-0.900341	8.73816e-06	0.000155319
1456054_a_at	Pum1	0.0122834	3.00388	0.589497	2.9916	-2.41439	3.57012e-05	0.000502337
1422605_at	Ppp1r1a	3.84412	6.8375	6.96897	2.99338	0.13147	2.13816e-10	1.5396e-08
1455557_at	LOC553095	2.39742	5.39499	6.14129	2.99756	0.746302	2.77489e-06	5.80078e-05
1436364_x_at	Nfix	2.78467	5.78487	5.91644	3.0002	0.131565	8.55888e-06	0.000152728
1448139_at	Mlc1	0.477667	3.48133	5.33382	3.00366	1.85249	6.17244e-06	0.00011637
1448694_at	Jun	3.68487	6.69693	6.51427	3.01206	-0.182655	5.62814e-08	2.08405e-06
1437181_at	Peli2	2.47902	5.50604	5.35915	3.02702	-0.146885	1.50692e-06	3.43642e-05
1418690_at	Ptprz1	2.46328	5.49398	6.94624	3.0307	1.45226	1.60721e-11	1.56118e-09
1434866_x_at	Cpt1a	0.9707	4.02715	5.04405	3.05645	1.0169	1.46114e-07	4.57008e-06
1456878_at	AI646023	1.46176	4.52642	4.64829	3.06466	0.121868	1.27274e-06	2.95816e-05
1416342_at	Tnc	1.12245	4.18785	7.63571	3.0654	3.44786	1.02387e-13	1.71688e-11
1426880_at	Etl4	3.22242	6.29607	5.44401	3.07365	-0.852063	6.39241e-09	3.14947e-07
1438134_at	Pcdh10	0.513527	3.5881	3.50941	3.07457	-0.0786856	4.77787e-06	9.29033e-05
1418967_a_at	St7	0.936673	4.01512	3.92374	3.07844	-0.091379	0.00017694	0.00183973
1424183_at	Acat1	4.44252	7.52734	7.29514	3.08482	-0.2322	3.33068e-11	2.97071e-09
1434102_at	Nfib	3.9254	7.02168	6.52124	3.09628	-0.50044	2.35664e-06	5.04884e-05
1423613_at	Ssfa2	1.63213	4.74644	4.72593	3.11431	-0.0205063	3.55495e-06	7.21406e-05
1456741_s_at	Gpm6a	1.47678	4.59457	6.87683	3.11779	2.28226	1.85516e-16	6.91381e-14
1429106_at	4921509J17Rik	0.368933	3.48731	2.90892	3.11837	-0.578382	0.000262997	0.00249862
1438245_at	Nfib	2.83632	5.95738	3.57062	3.12106	-2.38676	6.27069e-05	0.000797931
1454673_at	Wasf2	1.86703	4.98867	5.36379	3.12164	0.375123	5.26109e-06	0.000101349
1426231_at	Vit	0.398947	3.52457	5.18444	3.12563	1.65987	2.06868e-12	2.67631e-10
1437543_at	Fubp1	2.46105	5.58844	1.79109	3.12739	-3.79735	9.79579e-07	2.3887e-05
1456787_at	2810055G20Rik	0.858683	4.01083	0.707714	3.15214	-3.30311	6.74143e-07	1.71794e-05
1426864_a_at	Ncam1	3.9442	7.10518	5.97631	3.16098	-1.12886	4.17683e-09	2.21179e-07
1418003_at	1190002H23Rik	3.70421	6.86597	7.65715	3.16176	0.791186	6.45539e-13	9.29516e-11
1460411_s_at	AW548124 /// LOC100048505	4.06145	7.22359	6.71063	3.16214	-0.512963	1.01585e-14	2.52763e-12
1416452_at	Oat	4.92784	8.09248	7.27563	3.16464	-0.816853	5.0831e-08	1.91219e-06
1426858_at	Inhbb /// LOC100046802	1.72125	4.88852	3.85567	3.16728	-1.03286	1.59935e-06	3.61359e-05
1426373_at	Ski	2.87276	6.04826	5.76589	3.17551	-0.282379	6.4455e-07	1.66303e-05
1440037_at	Pbx1	3.10173	6.28096	2.50166	3.17923	-3.7793	6.28534e-08	2.25355e-06
1447100_s_at	5730508B09Rik	-0.285013	2.89637	1.90675	3.18138	-0.989619	0.00023762	0.00230917
1427677_a_at	Sox6	1.02305	4.2066	2.67948	3.18355	-1.52712	0.000178702	0.00184841
1451450_at	2010011I20Rik	1.34517	4.5348	4.69578	3.18963	0.160977	1.52972e-05	0.000250444
1452050_at	Camk1d	-0.0885189	3.10929	2.60414	3.19781	-0.50515	1.01406e-05	0.000176326
1439128_at	Zbtb20	1.8094	5.01171	4.26422	3.20231	-0.747483	9.02871e-08	3.02714e-06
1427275_at	LOC100044651 /// Smc4	2.02112	5.22776	4.9138	3.20664	-0.313957	0.00049021	0.00401779
1421929_at	Epha4	1.76497	4.97613	2.94968	3.21115	-2.02644	1.1334e-06	2.66687e-05
1439915_at	Meis2	1.65003	4.881	0.950531	3.23098	-3.93047	3.55275e-07	9.68493e-06
1435147_x_at	Cadm2	-0.657645	2.57523	1.2837	3.23287	-1.29153	9.39468e-05	0.00110952
1429185_at	4631416L12Rik	3.20192	6.43924	4.99611	3.23732	-1.44313	1.92544e-12	2.5698e-10
1451271_a_at	Acat1	4.06094	7.30025	7.36356	3.23931	0.0633152	1.75006e-12	2.37895e-10
1437920_at	Epha5	0.334078	3.57476	0.727547	3.24068	-2.84721	3.89619e-05	0.000538577
1442180_at	Dleu7	-0.260871	2.98329	1.60307	3.24416	-1.38021	0.000148691	0.00160203
1454877_at	Sertad4	0.859466	4.13737	3.14949	3.2779	-0.987876	0.000110388	0.00126741
1455695_at	St8sia1	1.01617	4.29472	4.49633	3.27854	0.201609	1.06038e-06	2.54887e-05
1449059_a_at	Oxct1	2.45665	5.74343	5.40847	3.28677	-0.334959	0.000184861	0.0018964
1455333_at	Tns3	3.31237	6.60171	6.25343	3.28934	-0.348279	1.23389e-11	1.20581e-09
1429678_at	5730508B09Rik	1.40443	4.70718	2.19067	3.30276	-2.51651	4.53441e-06	8.84296e-05
1439278_at	Zbtb20	0.455101	3.81052	3.05147	3.35542	-0.759049	2.31039e-06	4.96569e-05
1424695_at	2010011I20Rik	1.77226	5.12794	6.83459	3.35568	1.70665	2.2375e-11	2.08158e-09
1420911_a_at	Mfge8	4.11597	7.47261	7.85211	3.35665	0.379497	5.98258e-23	4.84981e-20
1455363_at	Bai1 /// LOC100045900	2.80908	6.19667	6.34457	3.3876	0.147892	4.51775e-14	8.9607e-12
1448288_at	Nfib	3.47507	6.86806	5.06945	3.39299	-1.79861	1.24556e-05	0.000210006
1439556_at	Ncam1	0.436978	3.84498	0.721427	3.408	-3.12355	2.25059e-06	4.86014e-05
1429273_at	Bmper	1.27302	4.68276	5.36287	3.40974	0.680114	1.64037e-08	7.35202e-07
1427019_at	Ptprz1	3.78448	7.19747	6.49607	3.41299	-0.701397	5.12224e-11	4.22924e-09
1434709_at	Nrcam	1.37603	4.79785	4.85304	3.42183	0.0551861	2.72049e-08	1.12339e-06
1439111_at	Tsc22d1	0.445843	3.86787	1.77024	3.42203	-2.09763	2.25399e-07	6.62454e-06
1435558_at	Bai2 /// LOC100048816	0.926333	4.35895	4.12537	3.43262	-0.23358	1.94716e-05	0.000305194
1429211_at	2900078E11Rik /// Cadm2	-0.119613	3.33236	2.56361	3.45197	-0.768746	5.39294e-06	0.000103186
1421399_at	Insm1	1.63267	5.13182	4.34018	3.49916	-0.791639	2.15162e-08	9.09017e-07
1452398_at	Plce1	1.49265	5.00647	6.11491	3.51381	1.10845	2.17316e-13	3.45691e-11
1416039_x_at	Cyr61	1.67121	5.18557	6.11719	3.51437	0.931614	2.17285e-10	1.54869e-08
1416617_at	Acss1	3.40793	6.92413	6.20995	3.5162	-0.714186	7.15598e-08	2.51475e-06
1434265_s_at	Ank2	2.71416	6.26119	4.25903	3.54703	-2.00217	1.16548e-08	5.4081e-07
1458779_at	8030445P17Rik	0.64166	4.18957	1.15878	3.54791	-3.03079	8.52545e-09	4.06933e-07
1453003_at	LOC100047936	0.0978086	3.66276	4.11051	3.56495	0.44775	2.02151e-07	6.12943e-06
1435146_s_at	Cadm2	-0.451754	3.12556	2.43335	3.57732	-0.692214	3.05468e-05	0.000443147
1434241_at	Wdr67	3.24995	6.83856	5.19807	3.58861	-1.64048	1.39733e-07	4.42889e-06
1422428_at	Acsbg1	0.836086	4.42599	4.63812	3.5899	0.212129	1.45473e-08	6.53309e-07
1429761_at	Rtn1	1.68954	5.29534	6.56794	3.60579	1.2726	2.03025e-08	8.74866e-07
1438891_at	Ctnnd2	0.472744	4.11364	0.721739	3.6409	-3.3919	8.33084e-09	3.99529e-07
1420575_at	Mt3	2.33106	5.98058	7.89464	3.64952	1.91406	5.95586e-14	1.15586e-11
1443823_s_at	Atp1a2	1.10419	4.75754	4.89697	3.65335	0.139425	1.42919e-06	3.27946e-05
1437422_at	Sema5a	-0.876848	2.78574	0.509401	3.66259	-2.27634	2.96792e-07	8.33192e-06
1436363_a_at	Nfix	2.24546	5.91278	5.92385	3.66733	0.0110668	1.67657e-05	0.000270043
1448259_at	Fstl1	1.43442	5.10491	5.84318	3.67049	0.738276	3.42504e-13	5.27572e-11
1438664_at	Prkar2b	2.08348	5.78081	4.61627	3.69733	-1.16454	1.74874e-06	3.91274e-05
1454838_s_at	AW548124 /// LOC100048505	3.00101	6.70736	6.52737	3.70635	-0.179991	4.34374e-12	4.96376e-10
1449010_at	Hspa4l	2.31499	6.04734	5.54072	3.73235	-0.506615	1.27476e-08	5.78047e-07
1439904_at	Fstl5	1.11642	4.88262	4.39589	3.76619	-0.486731	8.91669e-09	4.21036e-07
1448754_at	LOC100045055 /// Rbp1	3.1586	6.92733	6.32318	3.76873	-0.60415	6.92555e-07	1.75136e-05
1416846_a_at	Pdzrn3	0.138405	3.93043	3.76777	3.79203	-0.162666	2.28291e-06	4.91304e-05
1424089_a_at	Tcf4	2.93677	6.7391	5.19109	3.80233	-1.54801	6.06795e-11	4.9228e-09
1448181_at	Klf15	-0.0980274	3.7078	5.31776	3.80583	1.60996	5.75843e-09	2.87068e-07
1455750_at	A230067G21Rik	1.37595	5.21324	4.48264	3.8373	-0.730598	2.25279e-07	6.62454e-06
1438511_a_at	1190002H23Rik	3.51476	7.36624	8.11002	3.85148	0.74378	1.00478e-11	9.91228e-10
1450779_at	Fabp7	5.20373	9.07366	9.13015	3.86993	0.0564842	3.85981e-15	1.04349e-12
1429564_at	LOC100048247 /// Pcgf5	1.4977	5.37712	3.87541	3.87942	-1.50171	5.72426e-09	2.86676e-07
1416211_a_at	Ptn	1.42361	5.30357	6.45648	3.87996	1.15291	1.97757e-12	2.5976e-10
1456509_at	1110032F04Rik	0.357467	4.27782	5.22302	3.92035	0.945199	4.18715e-09	2.21179e-07
1457358_at	Meis2	2.10159	6.03784	2.79584	3.93625	-3.24201	5.19951e-09	2.66606e-07
1434101_at	Nfib	1.42789	5.36543	2.54878	3.93754	-2.81665	2.86768e-08	1.17447e-06
1454995_at	Ddah1	4.47505	8.41399	8.2249	3.93894	-0.189096	2.64861e-19	1.57605e-16
1427347_s_at	Tubb2a	1.91717	5.86102	6.92852	3.94385	1.0675	4.69403e-11	3.94714e-09
1416221_at	Fstl1	2.2624	6.23027	6.39882	3.96786	0.168552	3.16536e-08	1.26815e-06
1443926_at	Meis2	0.112695	4.08459	1.22974	3.97189	-2.85485	1.04858e-06	2.53165e-05
1424694_at	2010011I20Rik	1.17597	5.16743	5.96213	3.99146	0.794697	6.47255e-11	5.19993e-09
1449065_at	Acot1 /// LOC100044830	2.87588	6.9124	7.7121	4.03652	0.799703	4.13458e-15	1.08365e-12
1435106_at	Limch1	1.34245	5.38884	5.29848	4.04639	-0.0903543	3.49079e-09	1.86434e-07
1440091_at	Meis2	2.22599	6.30944	3.37116	4.08345	-2.93828	4.28014e-09	2.24601e-07
1435605_at	Actr3b	1.95837	6.04393	5.27934	4.08556	-0.764586	2.29984e-07	6.72735e-06
1438667_at	5730410E15Rik	1.59471	5.68916	5.9037	4.09445	0.214537	3.55781e-10	2.46193e-08
1455400_at	Ddah1	3.35112	7.45149	7.51186	4.10037	0.0603656	1.75624e-14	4.02591e-12
1417051_at	Pcdh8	0.426144	4.55206	5.44197	4.12592	0.889911	5.53155e-09	2.80303e-07
1446510_at	Phip	1.6695	5.79681	1.55327	4.12731	-4.24354	6.85202e-08	2.41538e-06
1459860_x_at	Trim2	0.406114	4.53823	4.72977	4.13212	0.191542	1.75909e-12	2.37895e-10
1455262_at	Thsd4	-0.036773	4.11918	3.13254	4.15595	-0.986639	2.07882e-09	1.18947e-07
1435321_at	Limch1	1.75567	5.91636	6.26338	4.16069	0.347024	3.4055e-11	3.01196e-09
1456475_s_at	Prkar2b	2.00226	6.16457	4.90611	4.16231	-1.25846	1.61951e-07	5.01809e-06
1437217_at	Ankrd6	1.83367	6.00092	5.34526	4.16725	-0.655658	1.07871e-06	2.57613e-05
1437065_at	Zbtb20	-0.108262	4.06572	1.56156	4.17398	-2.50416	2.7658e-07	7.86984e-06
1445363_at	2810055G20Rik	2.04665	6.2282	3.90251	4.18155	-2.32569	2.01514e-09	1.17016e-07
1424186_at	Ccdc80	0.731623	4.9521	6.91912	4.22048	1.96701	3.72972e-15	1.03986e-12
1443694_at	Rgs20	0.51433	4.7476	5.04639	4.23327	0.298784	8.23131e-10	5.20711e-08
1435338_at	Cdk6	3.2366	7.475	7.90466	4.2384	0.429661	1.45941e-14	3.42756e-12
1430030_at	5330426P16Rik	0.649466	4.91326	4.39683	4.26379	-0.516428	4.36762e-09	2.27982e-07
1418666_at	Ptx3	1.38724	5.65406	7.39143	4.26682	1.73737	8.31185e-14	1.42565e-11
1443749_x_at	Slc1a3	0.653346	4.92749	5.6872	4.27414	0.759712	5.17824e-21	3.85092e-18
1448154_at	Ndrg2	2.37871	6.67721	6.95336	4.29851	0.276145	1.6958e-15	5.22958e-13
1435435_at	Cttnbp2	-0.477828	3.96086	4.25961	4.43869	0.29875	2.09859e-09	1.19326e-07
1439757_s_at	Epha4	0.389965	4.85686	1.44283	4.4669	-3.41403	2.21075e-09	1.24782e-07
1417600_at	Slc15a2	0.883877	5.36589	6.20321	4.48202	0.837315	1.23062e-17	4.98768e-15
1455556_at	Notch2	2.58213	7.12453	6.82342	4.5424	-0.301113	6.57723e-14	1.22293e-11
1460587_at	B230215L15Rik	0.556308	5.10229	3.44657	4.54598	-1.65572	7.91432e-08	2.72454e-06
1460419_a_at	Prkcb1	1.7997	6.36369	4.49936	4.56399	-1.86433	3.82637e-11	3.31724e-09
1441757_at	1190002F15Rik	0.840435	5.44064	2.66126	4.60021	-2.77938	2.3463e-08	9.84247e-07
1447825_x_at	Pcdh8	-0.395273	4.25094	5.32986	4.64622	1.07892	9.18543e-10	5.77355e-08
1455865_at	Insm1	0.323933	4.99701	5.19385	4.67307	0.196848	7.85568e-12	8.15342e-10
1426340_at	Slc1a3	0.2991	4.981	5.66322	4.6819	0.682218	5.47639e-18	2.32797e-15
1452031_at	Slc1a3	0.653429	5.4599	5.95246	4.80647	0.492556	1.34122e-20	9.19554e-18
1434264_at	Ank2	1.48638	6.29703	3.27989	4.81065	-3.01715	9.35872e-10	5.83923e-08
1438306_at	Rnf180	1.3132	6.18447	7.05179	4.87127	0.867316	5.74538e-13	8.40918e-11
1435286_at	AW125296	1.03	5.93491	4.49567	4.90491	-1.43924	7.65232e-11	5.98649e-09
1429298_at	Ddah1	1.67812	6.67243	6.07666	4.99431	-0.595764	2.6291e-15	7.82079e-13
1428142_at	Etv5	2.43493	7.43193	6.77539	4.997	-0.656546	1.36582e-14	3.3032e-12
1434776_at	Sema5a	0.229652	5.32122	3.29539	5.09157	-2.02584	3.54654e-12	4.16707e-10
1436246_at	---	1.3558	6.57518	6.92402	5.21939	0.348832	1.40184e-24	1.38772e-21
1454782_at	Bai3	0.0685575	5.3205	4.82337	5.25194	-0.497124	7.78923e-11	6.04304e-09
1441065_at	Shc3	1.51442	6.77864	5.80315	5.26423	-0.975498	5.30289e-18	2.32797e-15
1451461_a_at	Aldoc	2.68225	8.37486	8.45861	5.69262	0.0837467	3.06992e-29	6.84691e-26
1448254_at	Ptn	2.21339	7.92321	8.43725	5.70982	0.514044	1.19565e-18	6.69079e-16
1418310_a_at	Rlbp1	1.66316	7.64634	7.7489	5.98318	0.102557	1.71764e-32	7.6721e-29
1437598_at	Zbtb20	0.42104	6.41042	6.43754	5.98938	0.0271152	6.62296e-26	8.43676e-23
1436570_at	Pag1	-0.0269858	6.06305	7.33303	6.09003	1.26998	1.40457e-25	1.56118e-22
1437347_at	Ednrb	0.563005	6.91849	6.46176	6.35548	-0.456733	9.41091e-24	8.39471e-21
1422064_a_at	Zbtb20	-0.56582	6.23688	3.83592	6.8027	-2.40096	2.99659e-18	1.5743e-15
