# Supplementary material for: Cell-cycle-independent transitions in temporal identity of mammalian neural progenitor cells
Source: Nat Commun. 2016 Apr 20;7:11349. doi: 10.1038/ncomms11349 (PMC4842982; doi:10.1038/ncomms11349)
Supplement: Supplementary Data 2 — List of genes differentially expressed across E11, E14, and E16 IPs (312 probe sets). Probe set IDs were selected (from among 17,192 probe sets) by one-way ANOVA from log values of microarray data from N = 3, 23, and 10 single IPs from E11, 14, and 16, respectively. FDR < 0.1; E11 vs. E14 or E14 vs. E16 |Log Fold| > 2.5. Since there are a few E11 IP samples (N = 3), many temporal-axis genes in Fig. 3 are not included in this list because of their FDR values. MS Excel spreadsheet. [file ncomms11349-s3.xlsx]

## Sheet: Sheet1
Supplementary Data 2: List of genes differentially expressed across E11, E14, and E16 IPs (312 probe sets)
Probe set ID	Gene Symbol	E11IPLogMean	E14IPLogMean	E16IPLogMean	E14IP/E11IPLogFold	E16IP/E14IPLogFold	p-value	FDR
1451191_at	Crabp2	7.85228	0.119314	-0.175917	-7.73296	-0.29523	8.51635e-20	7.92692e-16
1436888_at	Nhlh2	7.16926	0.107071	0.849926	-7.06219	0.742855	2.47063e-08	1.64147e-05
1449519_at	Gadd45a	7.74712	1.22372	1.82214	-6.5234	0.598423	2.92493e-11	9.05579e-08
1430700_a_at	Pla2g7	6.39532	0.189838	0.613617	-6.20548	0.423779	5.63429e-06	0.00098832
1455121_at	Lcor	6.46906	0.751232	0.825712	-5.71783	0.0744792	9.19362e-09	8.55028e-06
1421015_s_at	Pole3	6.54608	1.07879	2.98297	-5.4673	1.90418	0.00732724	0.0736198
1453060_at	Rgs8	6.90557	1.45053	1.23728	-5.45504	-0.213248	2.17755e-10	5.07063e-07
1443779_s_at	Lcor	6.92678	1.57051	0.449793	-5.35627	-1.12072	1.82813e-09	2.87092e-06
1460206_at	Grasp	6.50787	1.28272	2.00375	-5.22515	0.721027	5.79159e-07	0.000185757
1441894_s_at	Grasp	7.46027	2.25261	2.60093	-5.20766	0.34832	1.41615e-06	0.00031456
1417649_at	Cdkn1c	6.67931	1.63146	1.54028	-5.04785	-0.0911765	0.00861386	0.0803211
1429905_at	Lhx9	4.16043	-0.829416	-0.55797	-4.98984	0.271446	2.91863e-07	0.000117849
1430388_a_at	Sulf2	5.83451	0.891512	0.669722	-4.943	-0.22179	2.1586e-09	2.87092e-06
1434967_at	Zswim6	7.52867	2.6097	2.29187	-4.91897	-0.317828	1.8632e-11	8.65263e-08
1428574_a_at	Chn2	6.44058	1.54798	1.68819	-4.89259	0.140202	0.0029194	0.0451609
1460570_at	Pgbd5	6.11294	1.25269	0.945299	-4.86025	-0.307393	1.24289e-05	0.00164812
1418057_at	Tiam1	5.51205	0.652409	0.224111	-4.85964	-0.428298	0.000740903	0.0246189
1416053_at	Lrrn1	5.01918	0.240895	0.575196	-4.77829	0.334301	2.83384e-05	0.00282086
1454790_at	Wdr35	6.39062	1.69012	3.20407	-4.7005	1.51395	0.00278249	0.0443302
1455111_at	LOC100045035 /// Yipf6	7.48675	2.9412	1.88809	-4.54555	-1.05311	6.28682e-09	7.31519e-06
1435181_at	Lin54	6.20897	1.73161	1.5132	-4.47737	-0.218402	0.00460488	0.056454
1415715_at	Tmem129	6.54725	2.14618	1.0476	-4.40107	-1.09857	0.00107835	0.0310494
1428416_at	Fam164a	7.01174	2.69031	3.85066	-4.32143	1.16035	2.24597e-07	9.96846e-05
1440007_at	D930003E18Rik	5.15852	0.847039	1.07918	-4.31148	0.232145	6.89704e-05	0.00526204
1456901_at	Adamts20	4.84449	0.568452	0.0374024	-4.27604	-0.531049	0.0024955	0.0422079
1424629_at	Brca1	7.71505	3.44774	1.78038	-4.26731	-1.66737	0.000610782	0.0220258
1448895_a_at	Ctnna2	6.00538	1.75996	2.33699	-4.24542	0.57703	0.000228996	0.0121851
1456379_x_at	Dner	4.42352	0.181113	1.04244	-4.2424	0.861322	7.2957e-05	0.00545581
1456735_x_at	Acpl2	8.07932	3.84843	1.99598	-4.23089	-1.85244	0.000763888	0.0250827
1457508_at	C430003N24Rik	4.84023	0.61506	1.48567	-4.22517	0.870607	0.000231892	0.0121851
1449053_s_at	Cog1	7.20146	2.98	1.04608	-4.22146	-1.93392	8.40545e-09	8.55028e-06
1429053_at	1110012J17Rik	5.92957	1.71178	2.59627	-4.21779	0.884492	0.000186228	0.0108971
1435918_at	BC055107	4.26668	0.128299	-0.193396	-4.13839	-0.321695	1.42968e-05	0.00182254
1450853_at	Tle4	6.86284	2.72569	3.38153	-4.13714	0.655837	0.00169048	0.0391246
1415998_at	Vdac1	7.03257	2.93195	4.91941	-4.10062	1.98746	0.00341847	0.048263
1440707_at	Dmrt3	5.86831	1.77849	2.29293	-4.08982	0.514442	0.000685947	0.0233772
1460624_at	6330564D18Rik	6.92202	2.83611	2.26503	-4.08591	-0.571077	3.28926e-06	0.000680218
1441313_x_at	Lhx9	3.70987	-0.356579	-0.203421	-4.06645	0.153158	7.80869e-07	0.000212926
1449236_at	Dll3	7.49536	3.44161	3.3024	-4.05375	-0.139212	1.91295e-08	1.48087e-05
1441268_at	---	3.93832	-0.111403	0.741326	-4.04972	0.852728	0.000100223	0.00690714
1427120_at	Zfp26	6.82588	2.85743	3.43714	-3.96845	0.57971	0.00058726	0.0215111
1424824_at	Slain1	6.7185	2.75062	1.90724	-3.96789	-0.843371	0.0101536	0.0882054
1440438_at	---	4.36513	0.409192	0.0807645	-3.95594	-0.328428	0.00519079	0.0598445
1447602_x_at	Sulf2	4.95628	1.00145	1.22685	-3.95483	0.225401	2.78281e-05	0.00281139
1425264_s_at	Mbp	5.92452	1.97086	1.79078	-3.95366	-0.180089	0.000189468	0.0110015
1427484_at	Eml5	7.56663	3.66833	4.28633	-3.8983	0.617994	8.86923e-06	0.00133106
1449210_at	Igf2bp1	4.57634	0.705183	0.993388	-3.87116	0.288205	0.00746548	0.0742867
1448943_at	Nrp1	7.22363	3.39061	2.4763	-3.83302	-0.914308	0.000375557	0.0161766
1429390_at	Acpl2	7.91952	4.11586	1.65313	-3.80365	-2.46274	0.00058683	0.0215111
1433587_at	Rgmb	5.95918	2.21867	1.56729	-3.74051	-0.651383	2.29156e-05	0.00247743
1435167_at	Ranbp6	6.42024	2.69736	2.7376	-3.72288	0.0402365	0.00083083	0.0263319
1452756_at	Rnf215	6.10926	2.3897	3.14411	-3.71956	0.754407	0.00779548	0.075946
1434690_at	Lycat	6.95587	3.24984	2.4832	-3.70603	-0.766648	0.00114625	0.0325136
1448944_at	Nrp1	5.62371	1.97531	0.863494	-3.64839	-1.11182	1.7181e-05	0.00197564
1424683_at	Fam134b	4.51849	0.878566	0.271261	-3.63992	-0.607305	0.000176378	0.0105095
1436025_at	Ccdc88a	6.3901	2.79283	3.50859	-3.59727	0.715755	0.00209629	0.0401308
1449084_s_at	Sh3d19	4.18961	0.609902	0.407244	-3.57971	-0.202658	2.97848e-05	0.00287661
1419372_at	Gosr2	4.53461	0.964693	0.0460396	-3.56992	-0.918654	0.000105832	0.00718723
1416379_at	Panx1	6.49339	2.92416	3.65549	-3.56923	0.731331	0.00216216	0.0402393
1454606_at	4933426M11Rik	4.02274	0.467466	1.25705	-3.55527	0.789587	9.77102e-05	0.00683452
1454862_at	Phldb2	5.00036	1.44526	1.75977	-3.5551	0.314511	2.84846e-05	0.00282086
1438957_x_at	Cds2	5.57738	2.02573	0.137228	-3.55165	-1.8885	0.000291042	0.0138863
1428760_at	Snapc3	7.05493	3.51561	3.55679	-3.53932	0.0411732	0.00462282	0.056454
1450897_at	Arhgap5	6.8919	3.36253	5.10387	-3.52937	1.74134	0.000598458	0.02175
1416019_at	Dr1	4.44127	0.923929	0.499471	-3.51734	-0.424458	1.58967e-05	0.0019212
1450627_at	Ank	5.5762	2.07051	3.20977	-3.5057	1.13927	1.05997e-05	0.00149426
1424025_at	BC013529	6.20123	2.69709	3.18563	-3.50414	0.48854	0.000268596	0.0134354
1454086_a_at	Lmo2 /// LOC100048263	4.39269	0.89716	1.1964	-3.49553	0.299245	0.000527809	0.0201257
1428157_at	Gng2	5.19967	1.73379	1.2629	-3.46588	-0.470889	0.000343169	0.0154242
1436717_x_at	Hbb-y	3.19539	-0.261609	-0.55335	-3.457	-0.291741	0.00116371	0.0325136
1450449_a_at	Rilpl1	5.21362	1.76219	2.87565	-3.45144	1.11347	0.00299884	0.0455897
1417926_at	Ncapg2	7.22129	3.7782	3.57801	-3.44309	-0.200189	6.67617e-06	0.00111647
1418354_at	Cog1	4.50778	1.07627	1.27392	-3.43151	0.197647	6.11712e-05	0.00486666
1429070_at	Naif1	5.41131	1.98008	1.55216	-3.43123	-0.427921	0.0103951	0.0895506
1455705_at	Tmem161a	4.1411	0.734149	1.14121	-3.40695	0.407064	0.00275258	0.044274
1439035_at	Zfp322a	5.1022	1.72666	1.47008	-3.37554	-0.256578	0.000628427	0.022275
1426856_at	Hsdl2	4.04622	0.671016	2.43136	-3.3752	1.76035	6.93749e-06	0.00113279
1455324_at	Plcxd2	7.96853	4.60414	5.83619	-3.36439	1.23205	0.00418062	0.0532094
1434456_at	Rundc3b	4.40237	1.03805	1.37177	-3.36432	0.333718	4.88424e-08	2.83769e-05
1418125_at	Inoc1 /// LOC100048476	6.10667	2.74422	3.06148	-3.36245	0.317266	8.61647e-06	0.00131475
1424589_s_at	Rnpc3	4.9207	1.57419	0.154307	-3.34651	-1.41989	8.0131e-07	0.000212926
1454811_a_at	Serinc1	6.03337	2.69644	0.368057	-3.33693	-2.32838	0.00875421	0.0811237
1450153_at	Gopc	3.83381	0.5022	1.17895	-3.33161	0.676751	0.00132406	0.0348879
1428124_at	Gtf2e1	7.7131	4.38778	5.70065	-3.32532	1.31287	0.000830126	0.0263319
1446565_at	Man1a2	3.63932	0.319744	0.707842	-3.31958	0.388098	0.00175296	0.03949
1433586_at	Rgmb	6.60042	3.29453	3.38602	-3.30589	0.091489	0.000413935	0.0173478
1451151_s_at	Zfp410	7.93958	4.64213	4.75915	-3.29744	0.117018	0.00130331	0.0348443
1424169_at	LOC100039683 /// LOC100045937 /// LOC100047518 /// Tax1bp3	6.95538	3.65845	2.61006	-3.29693	-1.04839	0.00332598	0.0478277
1432094_a_at	Ccdc132	6.96073	3.67861	1.64606	-3.28211	-2.03256	0.00142599	0.0363486
1431358_at	4930547N16Rik	4.94743	1.67195	2.2878	-3.27547	0.615849	0.000221121	0.011961
1441930_x_at	Vat1	6.57279	3.30967	3.98213	-3.26313	0.672466	0.00761672	0.0751774
1436823_x_at	Hbb-y	2.19017	-1.06898	-0.304966	-3.25914	0.76401	0.00132743	0.0348879
1433946_at	Zik1	6.71826	3.4672	3.02808	-3.25106	-0.43912	7.97941e-05	0.00589247
1460325_at	Pum1	5.38243	2.13169	3.22658	-3.25074	1.09489	0.0100761	0.0876957
1437924_at	Son	4.3999	1.15987	0.800837	-3.24002	-0.359037	8.82119e-08	4.31897e-05
1422636_at	Dmtf1	7.36136	4.14232	4.85391	-3.21904	0.711584	0.0108272	0.0919954
1438165_x_at	Vat1	5.39339	2.17453	2.52237	-3.21886	0.347838	0.00403296	0.0521064
1454701_at	4930503L19Rik	5.99458	2.7765	1.75312	-3.21808	-1.02338	1.21889e-05	0.00164504
1418196_at	Tep1	4.94468	1.7279	3.18246	-3.21678	1.45456	0.0066572	0.0687343
1422798_at	Cntnap2	5.95899	2.74438	2.21717	-3.21461	-0.527212	0.00194622	0.0401308
1435805_at	Lin7a	4.25639	1.0498	0.677375	-3.20659	-0.372424	0.0015475	0.0375921
1455608_at	Sclt1	5.72552	2.52989	3.48584	-3.19563	0.955948	0.00174964	0.03949
1453289_at	Eif2c4	4.83754	1.64255	3.08159	-3.19499	1.43904	0.00613512	0.0656098
1423671_at	Dner	4.52426	1.33131	1.38455	-3.19295	0.0532412	0.000380911	0.0163316
1438029_at	Rprd2	4.822	1.63383	1.76629	-3.18817	0.132459	0.00323806	0.0472203
1423338_at	Ccdc16	6.15286	2.97104	3.46515	-3.18182	0.494106	3.44695e-06	0.000684224
1438551_at	Neurog1	4.98661	1.80531	1.38435	-3.1813	-0.420955	0.000239812	0.012446
1427032_at	Herc4	6.01365	2.83775	3.91691	-3.1759	1.07916	0.000294788	0.0139933
1460395_at	Nudcd3	5.85709	2.68505	3.38081	-3.17204	0.695759	0.00627123	0.0661407
1426413_at	Neurod1	6.74473	3.57548	2.36308	-3.16926	-1.21239	0.000493744	0.019627
1447852_x_at	Rilpl1	4.60532	1.45099	2.69761	-3.15433	1.24663	0.00231055	0.041025
1433509_s_at	Reep1	5.09058	1.9475	1.43819	-3.14308	-0.509314	0.00143447	0.036465
1428247_at	Vps26b	6.57027	3.43542	4.5367	-3.13485	1.10127	0.00896611	0.0821931
1452142_at	Slc6a1	4.20762	1.07944	0.0324952	-3.12818	-1.04695	1.25207e-06	0.000290747
1426827_at	Ythdc1	6.17016	3.04406	2.84606	-3.1261	-0.197998	0.00793848	0.0766966
1429776_a_at	Dnajb6	4.6492	1.53009	1.34943	-3.11911	-0.180665	0.00606858	0.0652955
1424752_x_at	Zfp71-rs1	5.87565	2.76237	2.07852	-3.11329	-0.683847	0.00053766	0.020403
1452751_at	Ebf3	5.14159	2.02978	1.48166	-3.11181	-0.548128	3.67433e-05	0.00331508
1422103_a_at	Stat5b	5.0276	1.91771	4.01289	-3.10989	2.09518	0.000642308	0.0225063
1453906_at	Med13l	2.95453	-0.14514	-0.142225	-3.09967	0.00291536	0.00208806	0.0401308
1423675_at	Usp1	5.75677	2.66063	2.74967	-3.09614	0.089036	0.000497853	0.019627
1449668_s_at	Fnip1	6.35387	3.26345	3.45414	-3.09042	0.190688	0.0020453	0.0401308
1419235_s_at	Helb	3.36181	0.334218	1.29019	-3.02759	0.955971	0.00345092	0.0485001
1455317_at	Epc2 /// LOC100044776	7.45984	4.43859	4.71196	-3.02125	0.273364	0.00305343	0.045747
1442124_at	AI450326	5.65894	2.65085	3.31946	-3.00809	0.668608	0.000864479	0.02699
1421191_s_at	Gopc	5.06381	2.09623	2.23991	-2.96759	0.143688	0.00765878	0.0752668
1453025_at	Macrod2	4.35402	1.39029	1.89517	-2.96373	0.504882	0.00912437	0.0831661
1417628_at	Supt6h	6.51193	3.55147	5.05121	-2.96045	1.49974	0.00570132	0.0633745
1429310_at	Flrt3 /// LOC100048721	3.81933	0.862299	0.639856	-2.95703	-0.222443	0.00157373	0.0379362
1447816_x_at	Oxnad1	5.81589	2.86171	4.47795	-2.95419	1.61625	0.000370753	0.016044
1424026_s_at	BC013529	6.05442	3.10351	3.39555	-2.95092	0.292038	0.00619133	0.0657574
1435768_at	Arid4b	7.35864	4.41884	3.80022	-2.9398	-0.618628	4.33273e-07	0.000152653
1448811_at	Mrpl2	7.02778	4.09374	3.72677	-2.93404	-0.366973	0.00108129	0.0310494
1454682_at	A430005L14Rik	7.29651	4.37269	3.40948	-2.92381	-0.963215	0.00477096	0.0571281
1435084_at	C730049O14Rik	4.11902	1.19672	1.2325	-2.9223	0.0357787	0.00115794	0.0325136
1422621_at	Ranbp2	6.12322	3.21392	2.52092	-2.9093	-0.693005	0.00783072	0.0760503
1454982_at	Arfgef2	5.41933	2.51302	3.31366	-2.90631	0.800636	0.00546972	0.0615353
1422509_at	LOC100040029 /// LOC100044330 /// LOC629480 /// LOC638488 /// U2af1	6.88633	3.98371	3.90382	-2.90262	-0.079889	0.00486849	0.0578294
1453139_at	Nudt12	3.40953	0.510493	-0.202702	-2.89904	-0.713195	0.00284236	0.0445202
1434626_at	Rpusd3	4.95929	2.06122	2.17249	-2.89807	0.111268	0.00350358	0.0487249
1428702_at	Ddx28	4.771	1.87659	1.18949	-2.8944	-0.687103	0.00734442	0.0736993
1454875_a_at	Rbbp4	5.10346	2.21116	2.73265	-2.8923	0.521485	6.39088e-05	0.00501941
1428386_at	Acsl3	5.92862	3.04231	3.98597	-2.88631	0.943657	0.00150403	0.0373155
1428960_at	Enkur	3.01032	0.134061	-0.025232	-2.87625	-0.159293	0.00188292	0.0401308
1441776_at	Tspan11	2.92693	0.0520233	0.152581	-2.8749	0.100558	0.00297761	0.0455358
1460700_at	Stat3	6.31397	3.43945	3.36841	-2.87451	-0.071042	1.7124e-05	0.00197564
1454740_at	Mib1	6.31667	3.45976	4.80134	-2.85691	1.34158	0.000405435	0.017146
1452771_s_at	Acsl3	6.70259	3.85047	5.10554	-2.85213	1.25507	0.000258859	0.0130322
1458208_s_at	LOC100046854	4.23947	1.39663	1.3571	-2.84284	-0.0395381	0.000497671	0.019627
1425351_at	Srxn1	4.23028	1.3986	1.61568	-2.83168	0.217083	0.000768342	0.0250827
1435234_at	Ncoa2	2.77516	-0.0564164	2.75187	-2.83158	2.80829	0.011048	0.0932063
1416471_at	Cept1	6.43989	3.61619	3.25604	-2.8237	-0.360147	1.178e-07	5.4893e-05
1430702_at	5830427D03Rik	5.64197	2.82589	3.66537	-2.81608	0.839487	0.000469403	0.0190711
1435133_at	Ugcg	6.355	3.54887	1.85668	-2.80613	-1.69219	2.71173e-05	0.00280151
1428704_at	Zfp661	4.56218	1.75821	1.45375	-2.80397	-0.30446	3.32592e-05	0.0030982
1451163_at	Tinf2	6.60254	3.80116	2.73164	-2.80138	-1.06952	0.00290564	0.0451315
1426887_at	Nudt11	4.00661	1.20648	1.73673	-2.80013	0.530252	0.00464695	0.056454
1429326_at	Cenpl	7.40667	4.60955	2.29816	-2.79712	-2.31139	0.00276228	0.044274
1451716_at	Mafb	5.14583	2.35774	1.59448	-2.78808	-0.763264	0.00130093	0.0348443
1419635_at	4833420G17Rik	5.25774	2.47173	2.01145	-2.78601	-0.460284	0.00421307	0.0534032
1416444_at	Elovl2	6.56969	3.79055	5.19234	-2.77914	1.40179	0.00641372	0.0670479
1433774_x_at	Cog1	5.87291	3.09418	1.91091	-2.77873	-1.18327	3.46617e-06	0.000684224
1460537_at	9430085L16Rik	3.11329	0.344159	0.209829	-2.76913	-0.134331	0.00197143	0.0401308
1450135_at	Fzd3	4.7624	1.99937	2.54185	-2.76303	0.542482	0.00271734	0.044199
1429717_at	Ipo11	2.45507	-0.303012	-0.0985929	-2.75808	0.204419	0.0019215	0.0401308
1452803_at	Glipr2	4.12199	1.3674	1.11064	-2.7546	-0.25676	3.43527e-05	0.00313779
1418954_at	Camkk1	5.33877	2.58459	2.44137	-2.75418	-0.143225	8.18287e-06	0.00126843
1455672_s_at	Cplx2	6.87033	4.11958	5.15417	-2.75075	1.03459	4.42593e-07	0.000152653
1419629_at	Mesp2	4.39903	1.64879	2.19709	-2.75024	0.548302	5.20334e-05	0.00439211
1448026_at	Stag1	6.77807	4.04299	3.35504	-2.73508	-0.687955	9.59094e-05	0.00675942
1415793_at	Pnpo	5.06373	2.33686	2.15281	-2.72687	-0.184044	0.000383407	0.0163632
1419204_at	Dll1	8.24248	5.51825	5.32873	-2.72424	-0.189523	0.0105841	0.0905915
1420861_at	Dctn4	6.94131	4.21718	4.70624	-2.72412	0.489057	0.00754088	0.0747173
1448623_at	Tmem123	6.68956	3.96583	3.40728	-2.72372	-0.558551	4.30324e-06	0.000800135
1453024_at	Wdr37	3.68502	0.963667	0.567487	-2.72136	-0.39618	0.00262644	0.0434704
1459320_at	Stag1	3.60032	0.887712	1.54344	-2.71261	0.65573	0.00496174	0.0585089
1452298_a_at	Myo5b	2.90115	0.188781	1.47321	-2.71237	1.28443	0.00220827	0.0403415
1432158_a_at	Trappc2	6.96872	4.26426	2.4368	-2.70446	-1.82746	0.000418201	0.017448
1453409_at	Cgrrf1	4.70112	1.99746	2.93903	-2.70366	0.941573	8.70149e-05	0.00627472
1452346_at	B3gnt1	4.10979	1.4098	1.14273	-2.69999	-0.267073	0.000506571	0.0196945
1429083_at	Agl	4.26476	1.56825	2.26486	-2.6965	0.696606	0.00517919	0.0598445
1417132_at	Cdc25a	6.94866	4.25355	3.43195	-2.69511	-0.821602	0.0113242	0.0944922
1437844_x_at	Cog1	7.06105	4.3823	4.53346	-2.67875	0.151162	6.70579e-06	0.00111647
1433968_a_at	Megf9	6.99614	4.32117	2.53682	-2.67497	-1.78435	0.00407254	0.0522627
1418339_at	Recql	5.02257	2.34946	1.20317	-2.67311	-1.14629	0.0119816	0.0974453
1415978_at	Tubb3	8.50455	5.83351	4.77334	-2.67104	-1.06017	7.92705e-07	0.000212926
1452759_s_at	Ppfibp1	5.59768	2.93006	3.29792	-2.66762	0.367857	5.73887e-05	0.00472605
1436540_at	6720427I07Rik	5.28402	2.61925	4.16935	-2.66477	1.5501	0.0110498	0.0932063
1425537_at	Ppm1a	2.6389	-0.0133119	0.588141	-2.65222	0.601453	0.00641197	0.0670479
1435542_s_at	Cttnbp2nl	6.93232	4.28685	4.22796	-2.64547	-0.0588869	0.0121601	0.0983798
1450687_at	Igf2bp3	6.37671	3.7354	1.12691	-2.6413	-2.60849	0.000282012	0.0137442
1419742_at	1700037H04Rik	6.50359	3.86244	4.77446	-2.64115	0.912023	0.00917182	0.0834151
1434256_s_at	Cds2	5.59916	2.96009	2.02123	-2.63906	-0.93886	0.000457118	0.0186534
1441526_at	Mbtb1	3.58516	0.94665	1.12998	-2.63851	0.183334	0.00225142	0.0406737
1424059_at	Suv420h2	6.20874	3.5743	5.77834	-2.63444	2.20404	0.000635831	0.022408
1451462_a_at	Ifnar2	4.29736	1.66488	0.902313	-2.63249	-0.762562	0.000211188	0.0116957
1418874_a_at	Psmd4	7.262	4.63425	6.01446	-2.62775	1.38021	0.000628842	0.022275
1417222_a_at	Tmem123	5.99753	3.37488	4.32853	-2.62265	0.953643	0.000673519	0.0230381
1455285_at	Slc31a1	3.96901	1.35845	1.54943	-2.61056	0.190978	0.00194117	0.0401308
1434496_at	Plk3	4.32124	1.71457	0.653671	-2.60667	-1.0609	0.00338622	0.0480897
1451150_at	Zfp410	6.76509	4.15916	3.86184	-2.60593	-0.297323	0.00281882	0.0444509
1434039_at	Appbp2	6.44562	3.8438	5.2087	-2.60183	1.36491	0.011307	0.0944488
1456535_at	Vps13c	4.51562	1.91569	1.62084	-2.59993	-0.294857	0.00190813	0.0401308
1448531_at	Lmnb2	6.39574	3.79701	1.54126	-2.59873	-2.25576	0.00184498	0.0401308
1434659_at	Avl9	7.3007	4.70218	6.31632	-2.59852	1.61414	0.00274649	0.044274
1454159_a_at	Igfbp2	8.46854	5.87155	5.10764	-2.59699	-0.763917	6.3047e-07	0.000195382
1446244_at	Zyg11b	3.20298	0.621412	1.75525	-2.58157	1.13383	0.00269188	0.0439385
1458837_at	2810006K23Rik	3.1097	0.529413	0.441195	-2.58028	-0.0882185	0.00196317	0.0401308
1416029_at	Klf10	3.06635	0.492038	0.10411	-2.57431	-0.387928	0.0126278	0.0998194
1434415_at	Dact3	5.98266	3.41015	3.50485	-2.57251	0.0946912	0.00266948	0.0437263
1432059_x_at	5031425E22Rik	3.66131	1.09179	1.43348	-2.56952	0.34169	0.00198308	0.0401308
1458584_at	4832406H04Rik	4.98385	2.42555	2.16618	-2.5583	-0.259363	0.00671309	0.0690906
1416018_at	Dr1	6.26563	3.7079	4.27461	-2.55774	0.56671	0.000171386	0.0103543
1450621_a_at	Hbb-y	2.4247	-0.130704	0.285382	-2.5554	0.416086	0.000452881	0.0185619
1446330_at	4930596I21Rik	2.65709	0.102778	0.320463	-2.55432	0.217686	0.00239668	0.0415928
1455724_at	Prrg1	2.75467	0.20317	0.821013	-2.5515	0.617843	0.00201458	0.0401308
1436049_at	Tox4	5.06601	2.51504	1.46584	-2.55097	-1.0492	0.0125189	0.0992774
1429555_at	Cldnd1	5.38199	2.8377	1.57208	-2.54429	-1.26562	0.00678844	0.0695575
1428629_at	Zfp518	4.48874	1.94481	2.84635	-2.54393	0.901537	0.000309435	0.0144671
1433593_at	Ypel5	5.21436	2.67593	2.01729	-2.53843	-0.658646	0.00324357	0.0472267
1428986_at	Slc17a7	3.59432	1.0661	1.65737	-2.52822	0.591273	4.35301e-05	0.00385447
1423398_at	Taf12	5.41628	2.89297	4.27957	-2.5233	1.38659	0.00742042	0.074035
1458958_at	Nope	5.04132	2.52484	1.23416	-2.51649	-1.29068	0.00861453	0.0803211
1423026_at	Rad51c	4.17298	1.66087	1.9718	-2.51211	0.310928	0.00321838	0.0472185
1427897_s_at	Suds3	5.57616	3.06786	4.86466	-2.5083	1.79681	0.00762016	0.0751774
1454891_at	Cds2	3.33657	0.828313	1.12518	-2.50826	0.29687	0.00227052	0.0407812
1429363_at	Vps37a	5.36772	2.86743	2.37761	-2.50029	-0.489825	0.0095295	0.0851704
1427325_s_at	Akna	7.15368	4.84127	1.7824	-2.31242	-3.05887	0.00597825	0.0647528
1433864_at	Lrp12	7.48118	5.27278	2.72179	-2.2084	-2.55099	4.20015e-07	0.000152653
1417210_at	Eif2s3y	2.78199	0.579671	4.78562	-2.20232	4.20595	8.3811e-05	0.00613911
1416201_at	Crk	6.37346	4.18354	1.25163	-2.18992	-2.93191	0.010853	0.0920463
1435486_at	Pak3	7.67705	5.62577	2.84924	-2.05127	-2.77653	0.00978295	0.0861113
1426438_at	Ddx3y	1.61831	-0.429755	4.69632	-2.04806	5.12608	0.00188791	0.0401308
1429938_at	A930009E05Rik	4.26275	2.23809	-0.340388	-2.02466	-2.57848	0.0043761	0.0547967
1422611_s_at	Igf2bp3	7.05526	5.15926	2.49242	-1.89599	-2.66684	0.000664122	0.0228311
1429499_at	Fbxo5	7.11095	5.51206	2.91286	-1.59889	-2.5992	0.00621631	0.0659475
1437841_x_at	Csdc2	3.72191	2.12883	4.70119	-1.59308	2.57236	0.0096856	0.085497
1426002_a_at	Cdc7	7.4608	5.88782	3.37248	-1.57298	-2.51534	0.00469039	0.056454
1451015_at	Tkt	3.80155	2.28496	6.13281	-1.51659	3.84786	0.000898492	0.0276804
1439443_x_at	Tkt	4.92876	3.47148	7.58052	-1.45728	4.10904	1.41793e-05	0.00182254
1439764_s_at	Igf2bp2	7.42936	6.01799	1.59644	-1.41138	-4.42155	5.94281e-05	0.00479632
1428968_at	Cep57	6.96144	5.62234	2.63855	-1.3391	-2.98379	0.00020908	0.0116957
1453314_x_at	2610039C10Rik	7.67024	6.4743	2.92386	-1.19594	-3.55044	0.0097265	0.0857766
1432447_a_at	2310005N01Rik	5.40846	4.25255	6.8053	-1.15591	2.55275	0.00464937	0.056454
1422997_s_at	Acot1 /// Acot2 /// LOC100044830	3.39336	2.54921	5.63961	-0.844154	3.0904	5.81989e-05	0.00474988
1448226_at	Rrm2	8.43455	7.60987	4.73818	-0.824679	-2.87168	0.0046711	0.056454
1417844_at	Med4	6.84634	6.21978	3.70318	-0.626557	-2.5166	0.00782309	0.0760503
1438688_at	Srrm2	6.4832	5.9656	2.46816	-0.517605	-3.49744	0.00806964	0.0772892
1419026_at	Daxx	4.12306	3.84159	6.56921	-0.281468	2.72762	0.000508033	0.0196945
1437758_a_at	Slc4a1ap	5.03992	4.76731	2.03321	-0.272612	-2.7341	0.000108805	0.00733559
1424119_at	Prkab1	6.17449	5.98399	2.80798	-0.190506	-3.17601	0.0027084	0.0441308
1449065_at	Acot1 /// LOC100044830	2.49283	2.36201	5.63613	-0.130821	3.27412	0.000141	0.00898527
1437103_at	Igf2bp2	5.78273	5.69537	1.43674	-0.0873685	-4.25863	0.00954139	0.0851704
1451377_a_at	Aaas	6.09707	6.0332	2.45162	-0.0638689	-3.58158	0.0100594	0.0876957
1415818_at	Anxa6	0.332511	0.444001	3.39208	0.111489	2.94808	0.000648296	0.0225063
1460121_at	9630010G10Rik	7.68092	7.89522	5.2342	0.214297	-2.66102	9.30202e-05	0.00660506
1436936_s_at	Xist	7.54527	7.77867	4.01402	0.233395	-3.76465	0.000409248	0.017229
1437212_at	Zfp420	0.00370117	0.264088	2.95919	0.260387	2.6951	0.00102472	0.0299808
1416735_at	Asah1	2.60139	2.87319	5.82709	0.271799	2.95391	0.000556405	0.0207901
1435435_at	Cttnbp2	2.26369	2.78195	5.7079	0.518258	2.92595	0.000210538	0.0116957
1422517_a_at	Znrd1	6.50951	7.06722	3.52949	0.557717	-3.53773	0.000746495	0.0247164
1439259_x_at	Abhd4	3.31201	3.88174	6.60594	0.569726	2.7242	0.000629664	0.022275
1448139_at	Mlc1	-0.414768	0.155048	2.76885	0.569816	2.6138	0.00275725	0.044274
1459871_x_at	March2	1.37154	1.96153	4.50097	0.589988	2.53943	0.00196586	0.0401308
1438245_at	Nfib	6.57682	7.17575	3.96728	0.598931	-3.20848	0.00317661	0.0469125
1460413_s_at	Zdhhc1	0.727148	1.35469	4.00877	0.62754	2.65408	0.000740629	0.0246189
1450662_at	Tesk1	3.03421	3.79915	6.38023	0.764937	2.58107	9.29234e-05	0.00660506
1437357_at	Ythdc2	0.779211	1.65181	5.40619	0.872595	3.75438	1.54619e-05	0.00189751
1448154_at	Ndrg2	2.09572	3.02038	5.90882	0.924656	2.88844	0.00900134	0.0824287
1427061_at	Rbbp8	5.25673	6.2096	3.57017	0.952869	-2.63943	0.0125272	0.0992774
1434785_at	Cacng5	0.938574	1.91641	4.82546	0.977834	2.90906	0.00170668	0.0393603
1458379_at	9330159F19Rik	0.595107	1.58862	4.19619	0.993509	2.60758	0.00140406	0.0360559
1416976_at	Stam2	3.17702	4.33626	0.740357	1.15923	-3.5959	0.00851083	0.079903
1418189_s_at	Malat1	5.82429	7.32537	2.98584	1.50108	-4.33953	0.000271093	0.0134878
1424720_at	Mgat4b	2.44816	4.11291	6.68298	1.66475	2.57007	0.000229837	0.0121851
1425228_a_at	Dguok	0.664795	2.42258	5.2745	1.75778	2.85192	0.00284084	0.0445202
1427069_at	Fbxo28	3.22191	5.03323	2.31515	1.81132	-2.71808	0.00708003	0.0719126
1418188_a_at	Malat1	5.50922	7.54657	4.02483	2.03735	-3.52174	0.00129111	0.0348183
1436783_x_at	Ywhab	5.30933	7.81069	6.96734	2.50137	-0.843348	0.00131466	0.0348879
1428369_s_at	Arhgap21	3.61162	6.12442	7.32343	2.5128	1.19901	0.00204764	0.0401308
1455815_a_at	Ywhab	5.62528	8.16687	7.60755	2.54159	-0.559317	0.00775745	0.0758135
1417191_at	Dnajb9	-0.343129	2.20095	5.38325	2.54408	3.1823	0.00479262	0.0573137
1416037_a_at	Cct2	5.60636	8.21205	7.88605	2.60569	-0.325996	0.00610458	0.0653583
1416724_x_at	Tcf4	5.06337	7.6893	6.73751	2.62592	-0.951786	0.00147674	0.0369338
1438403_s_at	Malat1	4.43397	7.13337	3.36329	2.6994	-3.77008	0.00705528	0.0717394
1427011_a_at	Lancl1	2.03427	4.75757	5.97123	2.7233	1.21366	0.00121515	0.0334485
1416272_at	Map2k1ip1	4.03657	6.87061	4.48746	2.83404	-2.38315	0.001606	0.038313
1434443_at	Anapc1	3.18716	6.10429	4.56975	2.91713	-1.53454	0.0107594	0.0915868
1423852_at	Tmem46	2.76603	5.76831	3.27035	3.00228	-2.49795	0.00769696	0.0753808
1425006_a_at	Vrk1	2.91941	6.05612	3.556	3.1367	-2.50012	0.010371	0.0895087
1433488_x_at	Gns	1.01422	4.18258	5.85529	3.16836	1.67271	0.00461417	0.056454
1417692_at	Drg2	0.295626	3.53547	5.37839	3.23985	1.84291	0.00030566	0.0143628
1420196_s_at	Tbc1d14	2.80431	6.06121	5.66913	3.2569	-0.392083	0.00996745	0.0872892
1421929_at	Epha4	1.92289	5.18619	0.942912	3.2633	-4.24328	0.0028164	0.0444509
1424817_at	Spef1	0.733562	4.14053	5.4473	3.40697	1.30676	0.0122515	0.0985883
1442903_at	4732423E21Rik	2.25756	5.86556	1.30369	3.60799	-4.56187	0.0025202	0.0423244
1435678_at	2610017I09Rik	4.69249	8.30572	7.59273	3.61323	-0.712994	4.44054e-06	0.000809987
1424089_a_at	Tcf4	3.28814	6.94438	5.06887	3.65625	-1.87552	0.00601585	0.0650068
1427296_at	BC010304	2.64136	6.50066	4.96097	3.8593	-1.53969	0.00190382	0.0401308
1450642_at	Secisbp2l	-0.101102	3.75844	5.16966	3.85954	1.41122	0.00126208	0.0344347
1419700_a_at	Prom1	3.02404	7.26172	6.53839	4.23768	-0.723332	0.0084485	0.0795511
1438857_x_at	Irak1	-1.00758	3.31828	4.3027	4.32586	0.984425	0.00855254	0.0800523
1440037_at	Pbx1	1.09747	5.57959	2.71212	4.48213	-2.86748	0.00395312	0.051802
1436364_x_at	Nfix	0.823691	5.3928	6.78445	4.56911	1.39164	0.00281229	0.0444509
1423493_a_at	Nfix	0.387084	5.05732	6.86745	4.67023	1.81013	0.000217757	0.0119176
1436420_a_at	Ipo4	-1.4414	3.47762	5.3699	4.91902	1.89229	0.00388365	0.0512526
1443926_at	Meis2	-1.71512	3.29599	-0.383968	5.01111	-3.67996	0.012479	0.0992774
1438625_s_at	Pctk1	0.321341	5.35625	7.22456	5.03491	1.86831	0.00952148	0.0851704
1450779_at	Fabp7	2.55365	7.75116	8.37102	5.1975	0.619866	0.0040438	0.0521064
1436363_a_at	Nfix	0.436048	5.68701	6.95058	5.25096	1.26357	0.0029855	0.0455358
1416499_a_at	Dctn6	0.8542	6.22347	7.24938	5.36927	1.02591	0.00538423	0.0610292
1450850_at	Ezr /// LOC100044177	1.22149	8.00466	8.20642	6.78317	0.201763	0.000177344	0.0105095
